# Supplementary material for: Nonlinear Optical Properties of Zn(II) Porphyrin, Graphene Nanoplates, and Ferrocene Hybrid Materials
Source: Materials (Basel). 2023 Aug 2;16(15):5427. doi: 10.3390/ma16155427 (PMC10419410; doi:10.3390/ma16155427)
Supplement: Supplementary file 1 [file materials-16-05427-s001.zip]

Archive with 1 entries (1 files):
- materials-2482392-supplementary.pdf
